# Supplementary material for: Comparing the effectiveness of environmental DNA and camera traps for surveying American mink (Neogale vison) in northeastern Indiana
Source: PLoS One. 2024 Sep 23;19(9):e0310888. doi: 10.1371/journal.pone.0310888 (PMC11419345; doi:10.1371/journal.pone.0310888)
Supplement: S9 Fig — (XLSX) [file pone.0310888.s009.xlsx]

## Sheet: Cost
	Item	Count	Cost	Cost/Count	Quantity	Total
	Browning Strike Force HD	1	110	110	23	2530
	AA Batteries	24	19.2	0.8	150	120
Camera Trap Survey	32GB SD Cards	1	6.92	6.92	25	173	Total Camera Trap Survey Cost	4319.96
	Python Locks	1	12	12	23	276
	Gas	1	3	3	15.32	45.96
	Labor	1	10	10	117.5	1175
	1-L Nalgene Bottles	50	197	3.94	50	197
	Ice packs/blankets	1	5.99	5.99	2	11.98
	Filter Funnel	50	197.95	3.959	50	197.95
	Filter Papers	100	171.98	1.7198	200	343.96
	2.0mL Microcentrifuge Tubes	500	20.59	0.04118	252	10.3774
	PowerWater Kit	100	1038	10.38	252	2615.76
	Taq. Env. MM (5mL)	1000	1822	1.822	1053	1918.57
	PCR Tube Strips (8)	250	136	0.544	4	2.176
	PCR Tube Strip Caps (8)	250	19	0.076	4	0.304
	Plate Seals	100	164	1.64	13	21.32
	96 well PCR Plates	25	143.65	5.746	13	74.698
	Primer Forward	1015	10	0.00985222	1053	10.3744
Environmental DNA Survey	Primer Reverse	1350	10	0.00740741	1053	7.8	Total eDNA Survey Cost	9262.99
	Probe	4575	80	0.0174863	1053	18.4131
	IPC 10X/IPC 50X	1250	1716	1.3728	1053	1445.56
	1000uL Filtered Tips	960	180.24	0.18775	2559	480.452
	200uL Filtered Tips	960	136.17	0.141844	1286	182.411
	20uL Filtered Tips	960	177.96	0.185375	2500	463.438
	10uL Filtered Tips	960	126.81	0.132094	2600	343.444
	Agarose Powder (500g)	250	247	0.988	2	1.976
	100bp Plus DNA Ladder (50ug)	100	62.83	0.6283	2	1.2566
	DNA Loading Dye (1mL)	500	32.07	0.06414	24	1.53936
	Zymo Clean & Concentrate	50	91.8	1.836	24	44.064
	SYBR Safe DNA Gel Stain	80	96.5	1.20625	2	2.4125
	MC Lab Sequencing	1	1.99	1.99	24	47.76
	Labor	1	10	10	81.8	818

## Sheet: Time 
	Activity	Time (hours)	Quantity	Total Time (hours)
	Initial Set Out	2.5	7	17.5
Camera Trap	Camera Checks/Moves	1	14	14
	Photo Processing	76	1	76	Total Time	117.5
	Travel	10	1	10
	Sampling	0.5	21	10.5
	Filtering	1	21	21
	Extraction	1	11	11
	qPCR	2	13	26
Environmental DNA	Gel Extraction	0.33	2	0.66	Total Time	81.82
	Gel Electrophoresis	1	2	2
	Clean & Conc.	0.33	2	0.66
	Travel	10	1	10
		`
